# Supplementary material for: Low Threshold Voltage and Programmable Patterned Polymer-Dispersed Liquid Crystal Smart Windows
Source: Polymers (Basel). 2025 Sep 19;17(18):2531. doi: 10.3390/polym17182531 (PMC12473949; doi:10.3390/polym17182531)
Supplement: Supplementary file 1 [file polymers-17-02531-s001.zip]

Archive with 4 entries (4 files):
- polymers-3836243-Supporting information-done.pdf
- Video S1-the different states of patterned PDLC film.mp4
- Video S2-the different states of three-grid pattern PDLC film.mp4
- Video S3-the different states of concentric ring pattern PDLC film.mp4
